# Supplementary material for: Plastic frontal pole cortex structure related to individual persistence for goal achievement
Source: Commun Biol. 2020 Apr 28;3:194. doi: 10.1038/s42003-020-0930-4 (PMC7189238; doi:10.1038/s42003-020-0930-4)
Supplement: Supplementary file 2 — Supplementary Data 1 [file 42003_2020_930_MOESM2_ESM.xlsx]

## Sheet: Sheet1
Supplementary Data 1
Mean and standard deviation of subject demographics, IQ, personality assessments, and self-reported motivation
	Finishers	Dropouts	P value	T value
Tower of Hanoi	N = 34	N = 31		T(63)
Age	22	21.4	0.44	0.8
Sex	M:F = 19:15	M:F = 17:14	0.37	0.79
FSIQ (WAIS3)	112.8 ± 1.6	110.2 ± 1.7	0.28	1.09
VIQ (WAIS3)	115.3 ± 1.7	112.0 ± 1.5	0.75	1.4
PIQ (WAIS3)	106.8 ± 1.8	106.0 ± 1.6	0.16	0.31
Verbal comprehension (WAIS3)	114.2 ± 2.0	112.0 ± 1.7	0.42	0.8
Working memory (WAIS3)	102.5 ± 1.7	106.8 ± 2.0	0.11	1.6
Perceptual organization (WAIS3)	105.5 ± 1.8	103.7 ± 2.7	0.59	0.52
Processing speed (WAIS3)	112.0 ± 1.7	109.5 ± 2.1	0.35	0.93
Novelty seeking (TCI)	51.5 ± 1.8	55.7 ± 1.9	0.14	-1.5
Harm avoidance (TCI)	53.4 ± 1.7	50.6 ± 4.1	0.48	0.71
Reward dependence (TCI)	37.9 ± 1.2	38.1 ± 1.7	0.93	-0.94
Persistence (TCI)	13.0 ± 0 .5	12.9 ± 0.6	0.97	0.03
Cooperativeness (TCI)	67.6 ± 1.5	65.9 ± 1.5	0.55	0.6
Self-directedness (TCI)	61.4 ± 2.5	63.2 ± 2.5	0.24	1.19
Self-transcendence (TCI)	29.9 ± 1.6	30.2 ± 1.6	0.9	-0.12
Neuroticism (Neo-FFI)	28.7 ± 1.3	28.2 ± 1.4	0.92	0.96
Extraversion (Neo-FFI)	29.4 ± 1.4	28.6 ± 1.3	0.81	0.24
Openness to experience (Neo-FFI)	32.6 ± 1.5	31.5 ± 0.9	0.65	0.45
Agreeableness (Neo-FFI)	31.8 ± 1.0	30.8 ± 1.0	0.56	0.58
Conscientiousness (Neo-FFI)	29.7 ± 1.3	28.5 ± 1.0	0.47	0.73
Motivation (Self-scale)	8.2 ± 0.4	7.9 ± 0.5	0.14	1.4
LG in motor learning	N = 22	N = 18		T(38)
Age	22.3	22	0.77	-0.3
Sex	M:F = 8:14	M:F = 7:11	0.84	1.2
FSIQ (WAIS3)	113.9 ± 2.0	109.5 ± 1.8	0.14	1.5
VIQ (WAIS3)	115.8 ± 1.9	111.2 ± 1.9	0.12	1.5
PIQ (WAIS3)	108.9 ± 2.2	105.4 ± 2.2	0.3	1
Verbal comprehension (WAIS3)	115.5 ± 2.2	109.8 ± 2.1	0.08	1.7
Working memory (WAIS3)	104.9 ± 2.3	104.8 ± 2.0	0.98	0.01
Perceptual organization (WAIS3)	106.3 ± 3.3	105.5 ± 2.3	0.86	0.17
Processing speed (WAIS3)	111.3 ± 2.1	109.3 ± 2.2	0.52	0.64
Novelty seeking (TCI)	51.9 ± 1.6	50.0 ± 1.4	0.45	-0.77
Harm avoidance (TCI)	53.8 ± 2.3	53.7 ± 2.4	0.96	-0.46
Reward dependence (TCI)	39.7 ± 1.1	42.6 ± 1.8	0.17	1.41
Persistence (TCI)	14.7 ± 0.6	13.6 ± 0.7	0.34	0.98
Cooperativeness (TCI)	71.6 ± 2.4	68.4 ± 1.9	0.31	1.02
Self-directedness (TCI)	63.2 ± 2.5	61.4 ± 2.5	0.64	-0.47
Self-transcendence (TCI)	32.0 ± 1.3	31.0 ± 1.9	0.65	-0.46
Neuroticism (Neo-FFI)	28.3 ± 1.6	25.1 ± 1.6	0.18	1.36
	28.6 ± 1.5	31.1 ± 1.5	0.21	-1.27
Extraversion (Neo-FFI)
Openness to experience (Neo-FFI)	30.3 ± 1.2	30.6 ± 1.5	0.91	-1.09
Agreeableness (Neo-FFI)	29.7 ± 1.3	31.4 ± 1.0	0.33	-0.98
Conscientiousness (Neo-FFI)	27.6 ± 1.5	28.5 ± 1.4	0.68	-0.41
Motivation (self-scale)	7.7 ± 0.9	8.2 ± 1.1	0.53	0.34
Score of Typing test (e-typing master)	71.4 ± 3.5	73.1 ± 2.8	0.59	0.12
SG in motor learning	N = 38	N = 3		T(40)
Age	22.9	22.3	0.79	-0.3
Sex	M:F = 18:20	M:F = 2:1	0.8	1.2
FSIQ (WAIS3)	112.4 ± 2.0	107.3 ± 1.6	0.15	1.5
VIQ (WAIS3)	116.2± 1.6	112.1 ± 0.2	0.13	1.4
PIQ (WAIS3)	110.5± 1.8	105.3 ± 0.1	0.2	1.3
Verbal comprehension (WAIS3)	114.3 ± 2.1	105.6 ± 2.0	0.08	0.6
Working memory (WAIS3)	103.5 ± 2.2	105.6 ± 2.1	0.98	0.56
Perceptual organization (WAIS3)	105.3 ± 3.3	105.5 ± 2.3	0.5	0.15
Processing speed (WAIS3)	113.2 ± 2.2	110.1 ± 2.0	0.62	0.64
Novelty seeking (TCI)	54.2 ± 1.6	51.0 ± 1.3	0.66	-0.73
Harm avoidance (TCI)	53.8 ± 2.3	53.7 ± 2.4	0.78	-0.43
Reward dependence (TCI)	39.7 ± 1.5	41.5 ± 2.4	0.21	1.42
Persistence (TCI)	13.3 ± 0.7	12.3 ± 0.7	0.31	0.95
Cooperativeness (TCI)	71.4 ± 2.5	64.5 ± 1.5	0.35	1.03
Self-directedness (TCI)	62.3 ± 2.5	65.4 ± 1.6	0.62	-0.46
Self-transcendence (TCI)	32.4 ± 1.3	34.3 ± 1.4	0.66	-0.42
Neuroticism (Neo-FFI)	24.6 ± 1.6	25.5 ± 0.6	0.13	1.45
Extraversion (Neo-FFI)	28.5 ± 1.5	32.6 ± 1,1	0.26	-1.46
Openness to experience (Neo-FFI)	31.3 ± 1.2	29.5 ± 1.0	0.96	-1.32
Agreeableness (Neo-FFI)	28.7 ± 1.3	31.5 ± 1.0	0.31	-1.32
Conscientiousness (Neo-FFI)	29.6 ± 1.5	28.2 ± 1.1	0.63	-0.67
Motivation (self-scale)	8.7 ± 0.9	8.6 ± 1.1	0.54	0.43
Score of Typing test (e-typing master)	70.4 ± 3.5	72.5 ± 1.3	0.56	0.24
All measurement types showed no significant differences between the Achievers and the Non-achievers.
WAIS-VIQ, Wechsler Adult Intelligence Scale Verbal IQ; WAIS-FSIQ, Wechsler Adult Intelligence Scale full scale IQ; WAIS-PIQ, Wechsler Adult Intelligence Scale Performance IQ; NEO-FFI, NEO Five-Factor Inventory.
